# Supplementary material for: Validation of an Ultraviolet Light Response Gene Signature for Predicting Prognosis in Patients with Uveal Melanoma
Source: Biomolecules. 2023 Jul 19;13(7):1148. doi: 10.3390/biom13071148 (PMC10377706; doi:10.3390/biom13071148)
Supplement: Supplementary file 1 [file biomolecules-13-01148-s001.zip]

Archive with 3 entries (3 files):
- Supplementary Figure 1.pdf
- Supplementary Figure 2.pdf
- Supplementary Table 1.xlsx
